# Supplementary material for: Hair-Template Confinement Assembly of Nanomaterials Enables a Robust Single-Hair Surface-Enhanced Raman Spectrocopy Platform for Trace Analysis
Source: Nanomaterials (Basel). 2025 Oct 13;15(20):1557. doi: 10.3390/nano15201557 (PMC12566538; doi:10.3390/nano15201557)
Supplement: Supplementary file 1 [file nanomaterials-15-01557-s001.zip]

Archive with 1 entries (1 files):
- nanomaterials-3869524-supplementary.pdf
